# Supplementary material for: Aberrant expression of CITED2 promotes prostate cancer metastasis by activating the nucleolin-AKT pathway
Source: Nat Commun. 2018 Oct 5;9:4113. doi: 10.1038/s41467-018-06606-2 (PMC6173745; doi:10.1038/s41467-018-06606-2)
Supplement: Supplementary file 3 — Supplementary Data 1 [file 41467_2018_6606_MOESM3_ESM.xlsx]

## Sheet: common
Supplementary Data 1. List of CITED2-interacting proteins using LC-MS/MS. HEK293T cells were transfected with Flag/SBP-CITED2 and proteins in cell lysates were precipitated by anti-Flag (red-colored) or streptavidin (blue-colored) affinity beads. Co-precipitated proteins were identified using LC-MS/MS. The proteins purified commonly in both affinity chromatography are listed.
Protein	Score	MW	Accession	Peptide
actin, gamma 1 propeptide	30.1855	41765.8	4501887	3
actin, gamma 1 propeptide	20.1546	41765.8	4501887	2
albumin preproprotein	160.297	69321.6	4502027	32
albumin preproprotein	70.2729	69321.6	4502027	9
apolipoprotein A-I preproprotein	40.2163	30758.9	4557321	4
apolipoprotein A-I preproprotein	10.14	30758.9	4557321	1
apolipoprotein D precursor	30.2257	21261.8	4502163	4
apolipoprotein D precursor	10.1516	21261.8	4502163	1
apolipoprotein E precursor	30.2316	36131.8	4557325	3
apolipoprotein E precursor	10.1769	36131.8	4557325	1
apolipoprotein H precursor	20.1758	38272.7	153266841	3
apolipoprotein H precursor	10.1439	38272.7	153266841	1
apolipoprotein L1 isoform c precursor	10.2103	42132	211938442	2
apolipoprotein L1 isoform c precursor	10.1382	42132	211938442	1
astrotactin 2 isoform d	10.1476	44532.1	38016949	1
astrotactin 2 isoform d	10.129	44532.1	38016949	1
ATP-dependent DNA helicase II	10.1236	82652.4	10863945	1
ATP-dependent DNA helicase II	10.1185	82652.4	10863945	1
ATP-dependent DNA helicase II, 70 kDa subunit	10.1835	69799.2	4503841	1
ATP-dependent DNA helicase II, 70 kDa subunit	20.1333	69799.2	4503841	2
carbamoylphosphate synthetase 2/aspartate transcarbamylase	10.1478	242827	18105007	1
carbamoylphosphate synthetase 2/aspartate transcarbamylase	130.241	242827	18105007	13
chaperonin	10.1289	61016.5	41399285	1
chaperonin	20.1664	61016.5	41399285	2
chloride channel, nucleotide-sensitive, 1A	10.1933	26198.9	4502891	1
chloride channel, nucleotide-sensitive, 1A	10.198	26198.9	4502891	1
complement component 3 precursor	260.285	187029	115298678	32
complement component 3 precursor	20.144	187029	115298678	2
complement component 4B preproprotein	90.2632	192630	178557739	10
complement component 4B preproprotein	10.1166	192630	178557739	1
CREB binding protein isoform a	30.1989	265180	119943104	3
CREB binding protein isoform a	100.259	265180	119943104	11
DEAD (Asp-Glu-Ala-Asp) box polypeptide 1	20.1644	82379.9	4826686	2
DEAD (Asp-Glu-Ala-Asp) box polypeptide 1	20.1219	82379.9	4826686	2
DEAD (Asp-Glu-Ala-Asp) box polypeptide 4 isoform 2	10.1273	75773.2	216548263	1
DEAD (Asp-Glu-Ala-Asp) box polypeptide 4 isoform 2	10.1258	75773.2	216548263	1
DEAD (Asp-Glu-Ala-Asp) box polypeptide 5	20.1597	69104.8	4758138	2
DEAD (Asp-Glu-Ala-Asp) box polypeptide 5	20.1478	69104.8	4758138	2
dynein heavy chain domain 3	10.1324	507374	75677365	1
dynein heavy chain domain 3	10.1153	507374	75677365	1
E1A binding protein p300	50.1634	263989	50345997	5
E1A binding protein p300	230.271	263989	50345997	29
eukaryotic translation elongation factor 1 alpha 1	40.1758	50109.2	4503471	5
eukaryotic translation elongation factor 1 alpha 1	30.1998	50109.2	4503471	4
eukaryotic translation elongation factor 1 gamma	20.1975	50087.2	4503481	2
eukaryotic translation elongation factor 1 gamma	20.2023	50087.2	4503481	2
glutamyl-prolyl tRNA synthetase	10.1193	170482	62241042	1
glutamyl-prolyl tRNA synthetase	10.1371	170482	62241042	1
haptoglobin isoform 2 preproprotein	70.2018	38427.3	186910296	9
haptoglobin isoform 2 preproprotein	30.1788	38427.3	186910296	3
heat shock 70kDa protein 1A	100.218	70009.2	194248072	11
heat shock 70kDa protein 1A	170.245	70009.2	194248072	24
heat shock 70kDa protein 1-like	10.21	70331.4	124256496	1
heat shock 70kDa protein 1-like	10.2543	70331.4	124256496	1
heat shock 70kDa protein 8 isoform 2	80.233	53484.5	24234686	9
heat shock 70kDa protein 8 isoform 2	140.25	53484.5	24234686	17
heat shock 70kDa protein 9 precursor	10.1731	73634.8	24234688	1
heat shock 70kDa protein 9 precursor	50.2098	73634.8	24234688	5
heat shock protein 90kDa alpha (cytosolic), class A member 1 isoform 2	10.1713	84606.7	154146191	1
heat shock protein 90kDa alpha (cytosolic), class A member 1 isoform 2	30.1739	84606.7	154146191	3
heterogeneous nuclear ribonucleoprotein H2	30.2362	49232.3	74099697	5
heterogeneous nuclear ribonucleoprotein H2	30.2206	49232.3	74099697	3
heterogeneous nuclear ribonucleoprotein K isoform a	20.1986	50996.4	14165439	2
heterogeneous nuclear ribonucleoprotein K isoform a	30.1789	50996.4	14165439	3
heterogeneous nuclear ribonucleoprotein U isoform a	30.143	90528	74136883	3
heterogeneous nuclear ribonucleoprotein U isoform a	20.1616	90528	74136883	2
hypothetical protein LOC51493	10.149	55174.9	7657015	1
hypothetical protein LOC51493	10.1172	55174.9	7657015	1
influenza virus NS1A binding protein	30.1818	71682.9	24475847	3
influenza virus NS1A binding protein	10.1353	71682.9	24475847	1
inter-alpha (globulin) inhibitor H4	40.246	103293	31542984	6
inter-alpha (globulin) inhibitor H4	10.2163	103293	31542984	1
interleukin enhancer binding factor 3 isoform e	10.1162	76454.2	212549555	1
interleukin enhancer binding factor 3 isoform e	20.1203	76454.2	212549555	2
LINE-1 type transposase domain containing 1	10.1186	98788.5	157694505	1
LINE-1 type transposase domain containing 1	10.1238	98788.5	157694505	1
mesotrypsin isoform 1 preproprotein	10.1631	32478	170296790	1
mesotrypsin isoform 1 preproprotein	10.1536	32478	170296790	1
nucleolin	60.1793	76568.5	55956788	6
nucleolin	40.1367	76568.5	55956788	4
phosphoribosyl pyrophosphate synthetase-associated protein 2	10.1711	40899.4	4506133	1
phosphoribosyl pyrophosphate synthetase-associated protein 2	10.1595	40899.4	4506133	1
PREDICTED: similar to 22kDa peroxisomal membrane protein-like	10.1735	41420.8	169205662	1
PREDICTED: similar to 22kDa peroxisomal membrane protein-like	10.1802	41420.8	169205662	2
PREDICTED: similar to BCL2-associated transcription factor 1 isoform 1	10.1707	79930.8	169218322	1
PREDICTED: similar to BCL2-associated transcription factor 1 isoform 2	10.156	100080	169218320	1
protein arginine methyltransferase 5 isoform a	10.2212	72637.7	20070220	2
protein arginine methyltransferase 5 isoform a	10.2144	72637.7	20070220	3
protein arginine methyltransferase 5 isoform b	160.27	71275.1	88900507	25
protein arginine methyltransferase 5 isoform b	100.267	71275.1	88900507	15
protein phosphatase 1B isoform 3	10.1574	20740	29558099	1
protein phosphatase 1B isoform 3	10.166	20740	29558099	1
protein phosphatase 1B isoform 5	70.2017	42059.5	75813620	12
protein phosphatase 1B isoform 5	50.2322	42059.5	75813620	5
pyruvate kinase, muscle isoform M1	10.1181	58025.1	33286422	1
pyruvate kinase, muscle isoform M1	10.1532	58025.1	33286422	1
replication protein A1, 70kDa	10.1435	68095.4	4506583	1
replication protein A1, 70kDa	20.1702	68095.4	4506583	2
ribosomal protein L11	10.1557	20239.7	15431290	1
ribosomal protein L11	10.131	20239.7	15431290	1
ribosomal protein L23a	10.1219	17684.1	17105394	1
ribosomal protein L23a	10.1729	17684.1	17105394	1
ribosomal protein P0	10.1153	34251.8	16933546	1
ribosomal protein P0	10.1231	34251.8	16933546	1
ribosomal protein S3	20.1336	26671.4	15718687	2
ribosomal protein S3	20.156	26671.4	15718687	2
RIO kinase 1 isoform 1	10.1362	65541.8	23510356	1
RIO kinase 1 isoform 1	20.1252	65541.8	23510356	2
RIO kinase 1 isoform 2	10.1798	38019.1	23510358	1
RIO kinase 1 isoform 2	10.1917	38019.1	23510358	2
RNA binding motif protein 10 isoform 1	10.1299	103469	20127479	1
RNA binding motif protein 10 isoform 1	10.1205	103469	20127479	1
RNA binding motif protein 10 isoform 2	20.1292	94312.2	23111018	2
RNA binding motif protein 10 isoform 2	10.1492	94312.2	23111018	1
S100 calcium-binding protein A9	10.1308	13233.5	4506773	1
S100 calcium-binding protein A9	10.1485	13233.5	4506773	1
serine proteinase inhibitor, clade A, member 1	60.296	46707.1	189163542	12
serine proteinase inhibitor, clade A, member 1	50.2682	46707.1	189163542	5
serine/threonine kinase 38	20.1574	54155.4	6005814	2
serine/threonine kinase 38	10.122	54155.4	6005814	1
small nuclear ribonucleoprotein polypeptide D3	10.1496	13907.3	4759160	1
small nuclear ribonucleoprotein polypeptide D3	10.1531	13907.3	4759160	1
sodium channel, voltage-gated, type X, alpha	10.1367	220482	110835710	2
sodium channel, voltage-gated, type X, alpha	10.1229	220482	110835710	2
splicing factor 3b, subunit 1 isoform 1	30.1578	145738	54112117	3
splicing factor 3b, subunit 1 isoform 1	10.1164	145738	54112117	1
splicing factor 3b, subunit 3	50.1508	135492	54112121	5
splicing factor 3b, subunit 3	10.1464	135492	54112121	1
splicing factor proline/glutamine rich	10.1439	76101.8	4826998	1
splicing factor proline/glutamine rich	10.1477	76101.8	4826998	1
transferrin	160.257	76999.7	4557871	18
transferrin	10.1386	76999.7	4557871	1
tripartite motif-containing 10 isoform 1	10.1529	55001.7	157426898	1
tripartite motif-containing 10 isoform 1	10.1329	55001.7	157426898	1
tubulin, alpha 1a	70.2901	50103.7	17986283	7
tubulin, alpha 1a	90.2924	50103.7	17986283	14
tubulin, alpha, ubiquitous	10.1734	50119.6	57013276	1
tubulin, alpha, ubiquitous	20.1561	50119.6	57013276	2
tubulin, beta	50.1987	49639	29788785	7
tubulin, beta	70.2018	49639	29788785	7
tubulin, beta 4	10.2286	49553.9	21361322	1
tubulin, beta 4	20.2373	49553.9	21361322	2
tubulin, beta, 4	70.2286	50400.3	50592996	10
tubulin, beta, 4	120.237	50400.3	50592996	17
WD repeat domain 77	80.2937	36701.1	13129110	11
WD repeat domain 77	40.3075	36701.1	13129110	6
zinc finger, CCHC domain containing 11 isoform a	10.1209	185134	57863248	1
zinc finger, CCHC domain containing 11 isoform a	10.1312	185134	57863248	2
